# Supplementary material for: Identification of Thyroid Genes Whose Expression Is Altered by Neonatal Irradiation in Rats
Source: Int J Mol Sci. 2025 Feb 21;26(5):1874. doi: 10.3390/ijms26051874 (PMC11899105; doi:10.3390/ijms26051874)
Supplement: Supplementary file 1 [file ijms-26-01874-s001.zip]

Archive with 2 entries (2 files):
- File S1.pdf
- Tables S1-S3 and Figures S1 and S2.pdf
